# Supplementary material for: Supporting a Healthier Takeaway Meal Choice: Creating a Universal Health Rating for Online Takeaway Fast-Food Outlets
Source: Int J Environ Res Public Health. 2020 Dec 11;17(24):9260. doi: 10.3390/ijerph17249260 (PMC7763894; doi:10.3390/ijerph17249260)
Supplement: Supplementary file 1 [file ijerph-17-09260-s001.zip]

Archive with 1 entries (1 files):
- ijerph-982928-supplementary.csv
