# Supplementary material for: Supporting a Healthier Takeaway Meal Choice: Creating a Universal Health Rating for Online Takeaway Fast-Food Outlets
Source: Int J Environ Res Public Health. 2020 Dec 11;17(24):9260. doi: 10.3390/ijerph17249260 (PMC7763894; doi:10.3390/ijerph17249260)
Supplement: Supplementary file 1 [file ijerph-17-09260-s001.zip › ijerph-982928-supplementary.csv]

Takeaway outlet	Cuisine tags	Expert health score	Special offers	Multi-size item	Smaller portions	Healthy/ier options	Desserts	Salads	Chips	Vegetables	Dietary requirements	Nutrition info	Sugary drinks	Diet drinks	Milk	Water	Alcohol	GLM fitted score	se	CI	upper	lower	Health rating
Takeaway ID1	Italian, Pizza, Halal	5	6	45	0	0	2	12	22	9	1	0	6	1	0	1	0	6.04	0.20	0.39	6.42	5.65	1
Takeaway ID2	Chicken, Caf�, Halal	7	0	0	0	0	0	4	5	8	0	0	5	1	0	2	0	7.79	0.29	0.56	8.35	7.23	2
Takeaway ID3	Healthy, Breakfast	9	0	0	0	9	0	4	1	10	0	96	4	3	0	1	0	7.92	0.20	0.40	8.32	7.52	2
Takeaway ID4	Breakfast, English	5	3	11	3	2	10	3	21	5	0	0	5	1	0	1	0	5.43	0.26	0.51	5.94	4.92	1
Takeaway ID5	Grill, Healthy	12	0	1	12	7	0	1	0	11	13	0	15	8	0	5	0	9.48	0.71	1.38	10.86	8.09	4
Takeaway ID6	Italian, Pizza	12	0	0	18	0	5	11	1	18	0	0	14	3	0	2	0	10.04	0.36	0.71	10.75	9.34	4
Takeaway ID7	British, Breakfast	6	0	0	9	0	4	0	10	6	0	0	6	1	0	0	0	5.99	0.24	0.46	6.46	5.53	1
Takeaway ID8	Burgers, American, Halal	4	4	6	15	0	13	0	10	6	0	0	17	4	0	2	0	6.33	0.31	0.60	6.93	5.73	1
Takeaway ID9	Lebanese, Middle Eastern, Halal	11	1	0	16	0	2	18	3	11	3	0	8	1	0	1	0	8.99	0.25	0.49	9.48	8.49	3
Takeaway ID10	Italian, Pizza, Halal	4	10	134	23	0	10	9	21	8	2	0	12	2	0	0	0	2.51	0.61	1.20	3.71	1.31	0
Takeaway ID11	Indian, Italian, Halal	6	7	37	30	0	10	7	11	12	2	0	7	1	0	1	0	6.65	0.23	0.46	7.11	6.19	1
Takeaway ID12	Lebanese, Grill, Halal	11	1	0	21	0	5	30	5	14	3	0	8	1	0	1	0	10.21	0.39	0.77	10.98	9.44	4
Takeaway ID13	Chicken	4	19	8	22	0	0	1	8	1	0	0	2	3	0	1	0	5.61	0.35	0.69	6.31	4.92	1
Takeaway ID14	Burgers, American	6	38	8	11	0	5	0	1	3	0	0	2	3	1	1	0	6.04	0.28	0.55	6.59	5.49	1
Takeaway ID15	American, Italian	8	0	10	16	8	4	10	6	15	24	0	15	2	0	2	0	8.98	0.28	0.56	9.53	8.42	3
Takeaway ID16	Latin American, Brazilian food	8	2	0	6	0	2	7	4	16	9	0	3	1	0	2	0	9.36	0.32	0.62	9.98	8.74	4
Takeaway ID17	Tex Mex, Mexican	9	0	12	16	12	4	12	10	8	19	0	11	3	0	2	0	7.70	0.28	0.54	8.23	7.16	2
Takeaway ID18	Italian, Pizza	7	2	0	16	0	7	3	4	11	46	0	4	1	0	0	0	7.25	0.26	0.52	7.77	6.73	2
Takeaway ID19	Chicken, Desserts, Halal	6	4	15	10	0	3	3	17	5	10	0	8	2	0	0	0	5.33	0.21	0.41	5.75	4.92	1
Takeaway ID20	Chinese, Noodles	7	6	55	102	0	4	0	9	6	25	0	5	1	0	0	0	4.48	0.29	0.57	5.05	3.91	0
Takeaway ID21	American, Grill	5	8	63	40	0	0	2	27	8	0	0	8	2	0	1	0	4.44	0.28	0.55	4.99	3.88	0
Takeaway ID22	American, Chicken, Halal	5	11	55	16	0	0	7	37	10	3	0	13	7	0	1	0	4.92	0.31	0.60	5.52	4.32	0
Takeaway ID23	Malaysian, Oriental	9	0	2	34	0	0	8	2	17	59	0	0	0	0	0	0	8.91	0.37	0.72	9.62	8.19	3
Takeaway ID24	Chinese, Oriental	5	4	0	38	0	0	0	8	8	0	0	0	0	0	0	0	6.55	0.24	0.47	7.02	6.09	1
Takeaway ID25	Lebanese, Grill, Halal	11	1	0	16	0	2	21	3	9	0	0	8	1	0	1	0	8.87	0.32	0.62	9.49	8.25	3
Takeaway ID26	Italian, Pizza	5	3	24	20	0	3	2	2	7	0	0	4	1	0	0	0	6.04	0.24	0.47	6.50	5.57	1
Takeaway ID27	Pizza, Burgers, Halal	6	5	0	12	0	4	14	11	12	0	0	4	1	0	0	0	8.02	0.25	0.49	8.51	7.53	3
Takeaway ID28	Pizza, Kebab, Halal	5	4	50	26	0	6	11	21	7	1	0	6	1	0	1	0	5.40	0.21	0.42	5.82	4.98	1
Takeaway ID29	Lebanese, Middle Eastern	10	0	0	26	0	4	11	7	10	4	0	8	1	0	1	1	8.04	0.17	0.34	8.38	7.70	3
Takeaway ID30	Italian, Pizza	4	0	37	13	0	2	2	10	6	1	0	3	1	0	1	0	5.56	0.22	0.44	6.00	5.12	1
Takeaway ID31	American, Italian	8	0	11	16	0	4	10	6	13	24	0	13	3	0	2	0	8.61	0.25	0.50	9.10	8.11	3
Takeaway ID32	Chinese, Oriental	7	4	1	40	0	0	0	5	6	0	0	3	1	0	0	0	6.33	0.25	0.49	6.82	5.84	1
Takeaway ID33	Pizza, Kebab, Halal	5	12	49	23	0	2	8	24	6	8	0	4	1	0	0	0	4.62	0.20	0.40	5.02	4.22	0
Takeaway ID34	Burgers, Chicken, Halal	6	0	31	12	0	12	6	4	8	1	0	7	2	0	0	0	5.93	0.25	0.50	6.43	5.43	1
Takeaway ID35	Kebab, Pizza, Halal	4	5	33	26	0	8	5	19	6	1	0	6	2	0	1	0	5.29	0.18	0.36	5.64	4.93	0
Takeaway ID36	Lebanese, Grill	11	1	0	21	0	4	28	4	9	4	0	9	1	1	0	0	8.89	0.42	0.83	9.72	8.07	3
Takeaway ID37	Pizza, Kebab	4	7	56	19	0	2	6	26	8	1	0	7	1	0	1	0	4.92	0.23	0.46	5.38	4.46	0
Takeaway ID39	Chinese, Oriental	7	0	0	58	0	2	0	1	15	70	0	11	1	0	2	0	8.80	0.34	0.67	9.48	8.13	3
Takeaway ID40	American, Chicken	4	31	54	12	0	9	1	16	8	5	0	5	2	0	1	0	4.84	0.25	0.49	5.33	4.34	0
Takeaway ID41	Peri Peri, Grill	6	22	33	26	0	8	9	14	3	4	0	10	3	0	1	0	5.31	0.27	0.52	5.83	4.79	0
Takeaway ID42	Fish & Chips, Pizza	4	4	24	8	0	0	2	26	5	0	0	9	1	0	0	0	4.68	0.25	0.50	5.18	4.18	0
Takeaway ID43	Fish & Chips, Grill, Halal	5	27	57	37	0	2	6	43	7	16	0	19	4	0	1	0	3.93	0.36	0.70	4.64	3.23	0
Takeaway ID44	Pizza, Burgers	5	5	56	18	0	5	6	10	10	9	0	5	1	0	1	0	5.91	0.27	0.52	6.43	5.38	1
Takeaway ID45	Indian, Curry	7	2	14	64	0	11	3	2	13	41	0	7	2	0	2	0	7.95	0.31	0.62	8.57	7.34	2
Takeaway ID46	Lebanese, Grill, Halal	10	1	28	16	0	4	20	5	10	3	0	6	1	0	1	0	8.02	0.28	0.55	8.57	7.46	3
Takeaway ID47	Pizza, Roast Dinners	8	2	1	19	5	6	5	5	12	7	0	5	3	0	2	0	8.33	0.26	0.50	8.83	7.82	3
Takeaway ID48	Pizza, Burgers, Halal	5	7	25	7	0	0	5	33	5	1	0	1	1	0	0	0	4.55	0.30	0.59	5.15	3.96	0
Takeaway ID49	Chinese, Oriental	4	3	1	41	0	0	1	7	10	4	0	9	1	0	0	0	6.99	0.24	0.47	7.46	6.51	2
Takeaway ID50	Indian	6	2	0	42	0	0	0	2	13	32	0	3	1	0	0	0	7.68	0.31	0.62	8.30	7.07	2
Takeaway ID51	Indian, Pizza	7	3	39	77	0	6	3	15	15	27	0	6	1	1	1	0	6.74	0.32	0.63	7.38	6.11	2
Takeaway ID52	Chinese, Noodles	6	7	2	48	0	0	0	10	9	87	0	4	2	0	1	0	6.97	0.21	0.41	7.39	6.56	2
Takeaway ID53	Indian, Pizza, Halal	8	1	26	60	0	4	2	2	11	33	0	4	1	0	2	0	7.43	0.30	0.58	8.01	6.84	2
Takeaway ID54	Pizza, Kebab	4	6	22	7	0	2	7	15	6	1	0	4	1	0	0	0	5.73	0.18	0.36	6.09	5.37	1
Takeaway ID55	Indian, Curry, Halal	8	0	0	52	0	0	1	1	10	0	0	4	1	0	0	0	7.29	0.26	0.51	7.80	6.79	2
Takeaway ID56	Chinese, Oriental	5	7	1	44	0	0	0	11	8	71	0	5	2	0	0	0	6.39	0.24	0.47	6.85	5.92	1
Takeaway ID57	Pizza, Kebab	5	9	37	8	0	2	2	10	8	3	0	5	1	0	0	0	5.50	0.21	0.41	5.91	5.09	1
Takeaway ID58	Fish & Chips, Pizza	4	4	26	26	0	0	6	20	8	1	0	5	1	0	0	0	5.71	0.18	0.35	6.06	5.37	1
Takeaway ID59	Italian, Pizza	7	7	49	44	0	5	14	20	10	20	0	6	1	0	1	0	6.24	0.21	0.41	6.65	5.83	1
Takeaway ID60	Italian, Pizza	6	9	53	35	0	2	5	30	6	0	0	4	1	0	0	0	4.00	0.23	0.45	4.46	3.55	0
Takeaway ID61	Desserts, Cakes	4	4	0	0	0	42	0	0	1	0	0	10	0	0	0	0	4.37	0.70	1.38	5.75	3.00	0
Takeaway ID63	Pizza, Kebab	5	13	51	26	0	2	32	25	9	1	0	4	2	0	0	0	6.84	0.44	0.85	7.69	5.98	2
Takeaway ID64	American, Pizza	4	9	94	19	0	5	10	23	7	2	0	8	2	0	0	0	3.62	0.38	0.74	4.36	2.88	0
Takeaway ID65	Pizza, Kebab	4	7	61	25	0	4	26	28	8	5	0	5	2	0	0	0	5.73	0.37	0.72	6.45	5.01	1
Takeaway ID66	Burgers, Wraps	6	3	12	16	0	0	1	12	4	0	0	8	2	0	0	0	5.43	0.25	0.49	5.91	4.94	1
Takeaway ID67	American, Chicken	4	15	58	15	0	11	1	19	8	5	0	5	2	0	1	0	4.52	0.28	0.54	5.06	3.98	0
Takeaway ID68	Pizza, Kebab	4	5	42	21	0	4	10	20	7	1	0	7	1	0	0	0	5.26	0.18	0.35	5.61	4.91	0
Takeaway ID69	Pizza, Kebab	5	11	57	29	0	2	9	26	7	2	0	1	1	0	0	0	4.55	0.22	0.42	4.97	4.12	0
Takeaway ID70	Pizza, Burgers, Halal	5	3	25	7	0	0	0	5	6	3	0	5	1	0	1	0	6.05	0.25	0.48	6.53	5.56	1
Takeaway ID71	Pizza, Italian	11	3	0	13	2	4	17	2	14	53	0	8	3	0	2	0	9.80	0.30	0.58	10.39	9.22	4
Takeaway ID72	Chinese, Oriental	6	18	1	32	0	0	0	18	5	50	0	3	1	0	1	0	5.95	0.28	0.55	6.51	5.40	1
Takeaway ID73	Desserts, Milkshakes	4	4	1	5	0	24	0	0	2	0	0	53	2	0	1	0	5.50	0.40	0.79	6.29	4.71	1
Takeaway ID74	Italian, Pizza, Halal	4	4	48	29	0	5	10	19	6	0	0	5	2	0	0	0	4.94	0.20	0.40	5.34	4.54	0
Takeaway ID75	Indian, Drinks	8	0	0	63	0	10	7	5	8	0	0	7	2	0	2	35	7.70	0.26	0.51	8.21	7.18	2
Takeaway ID76	Persian, Kebab, Halal	11	0	0	26	0	0	3	1	11	22	0	2	1	1	2	0	8.41	0.28	0.55	8.96	7.87	3
Takeaway ID77	Indian, Curry	5	9	1	97	0	2	4	28	12	30	0	4	1	0	1	0	6.91	0.35	0.68	7.60	6.23	2
Takeaway ID78	Pizza, Indian, Halal	6	15	45	100	0	7	10	48	13	0	0	6	2	0	0	7	4.80	0.48	0.94	5.73	3.86	0
Takeaway ID79	English, Chinese	7	4	0	36	0	2	0	6	10	12	0	3	1	0	1	0	7.32	0.21	0.41	7.73	6.92	2
Takeaway ID80	Greek, Kebab	8	0	0	15	0	5	23	15	11	4	0	4	1	0	0	0	8.31	0.33	0.65	8.96	7.66	3
Takeaway ID81	Indian, Kebab, Halal	5	0	27	21	0	0	2	8	5	1	0	7	1	0	1	0	5.83	0.25	0.49	6.32	5.35	1
Takeaway ID83	Indian, Pizza, Halal	5	90	66	64	4	3	9	33	14	33	0	3	1	0	0	0	5.13	0.35	0.69	5.82	4.43	0
Takeaway ID84	Italian, Pizza, Halal	5	9	46	26	0	7	10	16	8	10	0	4	1	0	1	0	5.81	0.19	0.37	6.18	5.43	1
Takeaway ID85	Indian, Curry, Halal	6	0	0	85	0	0	2	2	10	69	0	0	0	0	0	0	7.32	0.25	0.49	7.81	6.84	2
Takeaway ID86	Lebanese, Grill, Halal	11	0	0	9	0	5	10	7	13	0	0	4	1	0	0	0	8.04	0.26	0.52	8.56	7.52	3
Takeaway ID87	English, Lunch	10	0	11	2	0	3	0	2	0	11	0	3	1	0	0	0	5.07	0.37	0.72	5.78	4.35	0
Takeaway ID88	Indian, Curry, Halal	6	8	46	81	0	1	14	24	13	42	0	3	1	0	0	0	6.38	0.25	0.49	6.87	5.90	1
Takeaway ID89	Indian, Pizza	6	3	33	81	0	5	13	16	13	2	0	3	1	0	0	0	6.92	0.24	0.46	7.38	6.45	2
Takeaway ID90	Indian, Curry	9	3	0	70	0	0	8	3	7	0	0	1	1	0	0	0	7.22	0.25	0.49	7.71	6.73	2
Takeaway ID91	Indian, Curry, Halal	9	0	0	100	0	0	4	2	10	57	0	0	0	0	0	0	7.47	0.24	0.47	7.94	7.00	2
Takeaway ID92	Chicken, Halal	4	19	8	22	0	0	1	8	2	0	0	2	3	0	1	0	5.78	0.32	0.63	6.42	5.15	1
Takeaway ID93	Fish & Chips, Kebab	4	15	45	29	0	0	4	42	7	1	0	5	1	0	1	0	4.23	0.37	0.72	4.95	3.52	0
Takeaway ID94	Indian, Halal	7	14	20	94	0	0	2	8	14	17	0	6	2	0	0	0	7.16	0.30	0.60	7.75	6.56	2
Takeaway ID95	Chinese, Oriental	5	8	0	63	0	6	1	17	0	43	0	4	1	0	0	0	4.66	0.36	0.71	5.37	3.95	0
Takeaway ID96	Lebanese, Mediterranean	9	0	2	13	0	6	17	16	13	4	0	13	1	1	2	0	8.86	0.31	0.60	9.46	8.26	3
Takeaway ID97	Italian, Pizza	5	9	48	21	0	5	38	32	10	4	0	5	1	0	0	0	7.12	0.52	1.01	8.14	6.11	2
Takeaway ID99	Pizza, Kebab, Halal	5	10	29	13	0	5	2	12	9	1	0	10	1	1	0	0	5.71	0.20	0.38	6.09	5.32	1
Takeaway ID100	Lebanese, Grill	9	0	0	6	0	5	22	2	14	8	0	4	1	0	1	0	9.75	0.30	0.59	10.34	9.16	4
Takeaway ID101	Indian, Pizza, Halal	6	32	50	49	0	17	12	37	10	6	0	11	1	0	1	0	4.88	0.40	0.79	5.67	4.10	0
Takeaway ID102	Pizza, Fish & Chips	6	4	37	12	0	0	2	48	6	1	0	8	1	0	0	0	3.46	0.44	0.86	4.32	2.60	0
Takeaway ID103	Italian, Pizza	5	6	46	21	0	2	7	16	6	3	0	4	2	0	0	0	5.00	0.21	0.41	5.41	4.60	0
Takeaway ID104	Indian, Bangladeshi, Halal	7	8	1	113	0	4	7	21	11	3	0	5	1	0	1	0	7.23	0.25	0.49	7.72	6.73	2
Takeaway ID105	Fish & Chips, Pizza	5	2	30	19	0	0	17	46	6	1	0	7	2	0	0	0	4.88	0.44	0.86	5.75	4.02	0
Takeaway ID106	Bangladeshi, English	6	3	34	66	0	0	9	13	10	103	0	3	1	0	0	0	6.38	0.19	0.37	6.74	6.01	1
Takeaway ID107	Pizza, Kebab, Halal	7	14	38	53	0	4	4	30	10	5	0	14	1	0	0	0	4.97	0.26	0.52	5.49	4.45	0
Takeaway ID108	Indian, Bangladeshi	9	0	0	75	0	0	1	2	9	0	0	6	1	0	0	0	7.08	0.25	0.49	7.56	6.59	2
Takeaway ID109	Italian, Pizza, Halal	4	5	44	12	0	2	6	25	6	8	0	6	1	0	0	0	4.57	0.20	0.39	4.96	4.18	0
Takeaway ID110	Chicken, Pizza, Halal	4	9	53	26	0	7	2	15	6	1	0	5	1	0	1	0	4.71	0.24	0.47	5.18	4.24	0
Takeaway ID111	Persian, Vegan, Halal	12	3	0	19	0	6	15	0	11	27	0	11	2	0	0	0	8.37	0.28	0.54	8.91	7.83	3
Takeaway ID112	Bangladeshi, Indian	9	0	0	51	0	0	2	1	12	0	0	1	1	0	0	0	7.71	0.28	0.55	8.26	7.16	2
Takeaway ID113	Indian, Pizza, Halal	8	9	32	77	0	7	10	26	14	43	0	14	2	0	0	0	6.36	0.32	0.63	6.98	5.73	1
Takeaway ID114	Pizza, Italian	4	10	94	19	0	4	8	21	6	2	0	8	2	0	0	0	3.42	0.39	0.77	4.19	2.66	0
Takeaway ID116	Fish & Chips, Pizza	5	9	34	26	0	5	3	22	6	1	0	15	1	0	0	0	4.67	0.19	0.37	5.04	4.29	0
Takeaway ID117	Pizza, Kebab, Halal	4	8	63	27	0	3	4	21	7	1	0	14	2	0	0	0	4.20	0.24	0.48	4.68	3.73	0
Takeaway ID118	Lebanese, Grill	8	1	0	16	0	2	18	3	11	3	0	8	1	0	1	0	8.99	0.25	0.49	9.48	8.49	3
Takeaway ID119	Pizza, Burgers, Halal	4	8	40	24	0	4	3	14	7	1	0	3	1	0	0	0	5.07	0.19	0.37	5.44	4.70	0
Takeaway ID120	Indian, Bangladeshi	8	1	0	101	0	8	8	7	10	56	0	3	1	0	0	0	7.28	0.23	0.46	7.74	6.83	2
Takeaway ID121	Grill, Pizza, Halal	8	14	54	23	0	5	24	25	10	3	0	1	2	0	1	0	6.62	0.32	0.63	7.26	5.99	1
Takeaway ID122	Indian, Curry, Halal	8	5	7	78	0	6	25	21	11	62	0	5	1	0	1	0	8.35	0.34	0.66	9.01	7.69	3
Takeaway ID123	Indian, Curry	8	4	0	60	0	0	3	1	10	0	0	3	2	0	0	0	7.45	0.25	0.49	7.93	6.96	2
Takeaway ID124	Thai, Curry, Halal	7	1	0	25	0	0	16	1	12	14	0	3	1	0	0	0	8.76	0.29	0.56	9.33	8.20	3
Takeaway ID125	Indian, Pizza	7	4	66	79	0	0	7	15	13	23	0	2	1	0	0	0	5.74	0.34	0.66	6.40	5.07	1
Takeaway ID126	Latin American, Brazilian food	7	2	0	6	0	2	7	4	12	9	0	3	1	0	1	0	8.28	0.19	0.37	8.65	7.91	3
Takeaway ID127	Pizza, Grill	6	16	62	19	0	0	3	22	7	2	0	4	2	0	0	0	4.21	0.25	0.49	4.70	3.71	0
Takeaway ID131	Indian, Pizza, Halal	6	7	26	57	0	0	8	4	13	1	0	5	1	0	0	0	7.46	0.27	0.53	7.98	6.93	2
Takeaway ID132	Pizza, American	5	0	24	12	0	7	0	9	9	21	0	2	5	0	1	0	6.17	0.19	0.37	6.54	5.80	1
Takeaway ID133	Pizza, Fish & Chips, Halal	4	10	86	32	0	13	13	21	9	1	0	7	1	0	1	0	4.64	0.39	0.76	5.40	3.89	0
Takeaway ID136	Pizza, American	5	0	25	12	0	7	0	9	9	10	0	3	5	0	1	0	6.14	0.19	0.37	6.52	5.77	1
Takeaway ID137	Lebanese, Grill	10	0	0	17	0	2	17	6	13	0	0	12	1	1	1	0	9.11	0.23	0.46	9.57	8.65	3
Takeaway ID138	Fish & Chips, Pizza	6	8	30	5	0	0	8	15	5	0	0	0	0	0	0	0	5.47	0.22	0.44	5.91	5.04	1
Takeaway ID139	Turkish, Greek, Halal	9	4	0	6	0	6	18	2	13	32	0	4	1	1	2	56	9.64	0.30	0.59	10.23	9.05	4
Takeaway ID141	Kebab, Indian	7	0	0	31	0	0	12	8	10	0	0	10	1	0	1	0	8.20	0.20	0.39	8.59	7.81	3
Takeaway ID142	Indian, Curry, Halal	6	12	35	53	12	0	11	22	9	56	0	5	1	0	0	0	5.91	0.18	0.36	6.27	5.56	1
Takeaway ID143	Fish & Chips, English, Halal	5	3	22	23	0	0	8	37	6	0	0	2	1	0	0	0	4.85	0.34	0.67	5.52	4.18	0
Takeaway ID144	Pizza, Peri Peri, Halal	5	8	32	20	0	6	13	10	11	12	0	5	1	0	1	0	7.25	0.18	0.36	7.61	6.89	2
Takeaway ID145	Burgers, Continental	11	0	1	24	0	2	16	28	21	16	0	4	2	0	1	0	9.34	0.51	1.00	10.34	8.35	4
Takeaway ID147	Grill, Kebab, Halal	4	4	2	47	0	5	7	25	6	2	0	5	1	0	1	0	6.13	0.30	0.58	6.71	5.55	1
Takeaway ID148	Fish & Chips, Pizza, Halal	4	8	23	11	0	0	0	30	7	3	0	11	1	0	1	0	5.11	0.30	0.59	5.70	4.53	0
Takeaway ID149	Pizza, Kebab, Halal	6	6	26	19	0	0	3	11	6	1	0	5	1	0	0	0	5.57	0.20	0.40	5.97	5.17	1
Takeaway ID150	Italian, Peruvian	8	0	0	5	0	0	0	3	10	2	0	0	0	0	0	0	7.13	0.26	0.51	7.63	6.62	2
Takeaway ID151	Desserts, Cakes	6	0	9	0	0	53	0	0	0	0	0	17	1	0	1	0	3.99	0.85	1.67	5.66	2.33	0
Takeaway ID152	Breakfast, Sandwiches	7	0	8	4	0	5	1	7	1	0	0	6	0	0	1	0	5.50	0.32	0.63	6.12	4.87	1
Takeaway ID153	Indian	6	3	11	76	0	0	1	3	9	33	0	4	1	0	0	0	6.72	0.24	0.46	7.18	6.26	2
Takeaway ID154	Sushi, Japanese	11	16	0	18	0	3	5	2	9	5	0	5	3	0	2	0	8.08	0.26	0.51	8.59	7.57	3
Takeaway ID155	Curry, Indian	6	0	14	83	0	10	28	2	12	27	0	6	1	0	1	0	9.30	0.38	0.75	10.05	8.55	3
Takeaway ID156	Polish, British	8	1	3	11	0	3	14	14	7	0	0	3	1	0	1	0	7.38	0.24	0.48	7.85	6.90	2
Takeaway ID157	Desserts, Chicken	4	4	0	0	0	33	0	0	1	0	0	9	4	0	1	0	5.07	0.53	1.05	6.11	4.02	0
Takeaway ID158	Pizza, Kebab	7	4	28	28	0	6	1	25	10	18	0	5	1	0	1	0	5.59	0.26	0.50	6.09	5.09	1
Takeaway ID159	Fish & Chips	5	1	20	14	0	0	1	7	6	1	0	1	1	0	1	0	6.17	0.22	0.44	6.61	5.73	1
Takeaway ID160	Italian, Pizza	5	5	20	9	0	0	0	5	5	2	0	0	0	0	0	0	5.62	0.25	0.50	6.12	5.12	1
Takeaway ID162	Cakes, Sandwiches, Halal	8	0	10	0	0	14	15	0	9	0	0	3	1	0	1	0	7.89	0.27	0.53	8.42	7.36	2
